# Supplementary material for: A System Biology Approach Reveals New Targets for Human Thyroid Gland Toxicity in Embryos and Adult Individuals
Source: Metabolites. 2024 Apr 16;14(4):226. doi: 10.3390/metabo14040226 (PMC11052307; doi:10.3390/metabo14040226)
Supplement: Supplementary file 1 [file metabolites-14-00226-s001.zip]

Archive with 10 entries (9 files):
- metabolites-2942682-SI/
- metabolites-2942682-SI/Suppl 1_List of genes_R1.xlsx
- metabolites-2942682-SI/Suppl 2_FuncEnrich_UP ET_R1.xls
- metabolites-2942682-SI/Suppl 3_FuncEnrich_Down ET_R1.xls
- metabolites-2942682-SI/Suppl 4_FuncEnrich_UP AT_R1.xls
- metabolites-2942682-SI/Suppl 5_FuncEnrich_Down AT_R1.xls
- metabolites-2942682-SI/Suppl Table S1 _ UP ET_CTD.pdf
- metabolites-2942682-SI/Suppl Table S2 _ Down ET_CTD.pdf
- metabolites-2942682-SI/Suppl Table S3 _ UP AT_CTD.pdf
- metabolites-2942682-SI/Suppl Table S4 _ Down AT_CTD.pdf
