# Supplementary material for: A System Biology Approach Reveals New Targets for Human Thyroid Gland Toxicity in Embryos and Adult Individuals
Source: Metabolites. 2024 Apr 16;14(4):226. doi: 10.3390/metabo14040226 (PMC11052307; doi:10.3390/metabo14040226)
Supplement: Supplementary file 1 [file metabolites-14-00226-s001.zip › metabolites-2942682-SI/Suppl 1_List of genes_R1.xlsx]

## Sheet: UP_AT
Top 100 genes specifically upregulated in adult thyroid
Gene	logFC
LOC100128727	5.06081
DGKI	5.06081
SCUBE3	4.61919
EPHA3	3.94932
NEBL	3.8901
LRP8	3.73484
SUCNR1	3.68416
MPPED2	3.59269
BHLHE41	3.55972
OMD	3.53762
PDE10A	3.53624
RNF128	3.49662
MT1F	3.45528
DMRT3	3.40896
CLIC2	3.33184
IGFBPL1	3.24493
CRABP1	3.16869
MALAT1	3.15457
RBMS3	3.09462
CRYBG3	3.08293
SERTM1	3.0702
ART4	3.03328
SNORD3A	3.03058
SNORD3B-1	3.03058
SNORD3B-2	3.03058
SNORD3C	3.03058
SNORD3D	3.03058
CAV2	3.01106
CCDC85A	3.0044
EBF2	2.99896
PWAR6	2.99699
FRAS1	2.94292
ZMAT4	2.94289
CADM1	2.94152
CST6	2.91847
BBOX1	2.90639
ZC2HC1A	2.8572
DOCK11	2.8213
HSD17B6	2.80101
LMO3	2.79
ALCAM	2.77694
LIX1	2.75887
LINC01315	2.74159
PAK3	2.73614
GLT8D2	2.73145
GPX8	2.71951
PKIA	2.70301
MT1G	2.69078
SYT14	2.67178
EGR1	2.63394
BMP2	2.62912
OGN	2.56631
SMARCA1	2.56269
CALD1	2.55684
CD36	2.55061
PRRX1	2.54977
CLIC6	2.54535
ZNF300P1	2.53597
SLC25A15	2.51515
IQCH	2.48231
FAM208B	2.48131
ANOS1	2.44568
PWAR5	2.42025
C11orf74	2.41447
ARG2	2.4056
PHF20L1	2.39248
MIR100HG	2.38863
BBOF1	2.38606
CREB3L2	2.38526
FOXP2	2.3809
MT1H	2.36687
LOC101929480	2.36242
BCCIP	2.35494
TRIM2	2.33552
TWF1	2.30044
SMOC2	2.29989
RBBP6	2.29443
EFCAB13	2.2918
NRG1	2.28432
SGK223	2.26431
INTU	2.25595
MT1X	2.25004
PTTG1	2.24981
PRKY	2.24752
EIF3F	2.23912
TCEAL2	2.22933
ANTXR1	2.22663
NCAM1	2.21567
P2RY14	2.21291
CDC42BPA	2.2084
TUG1	2.20646
INPP5J	2.20396
LOC389834	2.18608
ID3	2.18559
KCNT2	2.18445
LINC01279	2.17931
ATOH8	2.17614
ANXA9	2.16791
CXorf57	2.16737
ZNF493	2.16596

## Sheet: DOWN_AT
Top 100 genes specifically downregulated in adult thyroid
Gene	logFC
RAB5C	-1.00006
CRTC3	-1.00022
MIR145	-1.00256
MISP	-1.00284
CFP	-1.00288
SEC14L5	-1.00303
PLPP7	-1.00335
PHYHIP	-1.00382
CTSD	-1.00419
SMDT1	-1.00428
NFATC2IP	-1.0061
NCAPH	-1.00672
CYP27A1	-1.00776
RASL12	-1.01153
VCPKMT	-1.01172
CTSG	-1.01191
UBE2G1	-1.01362
MTHFD2	-1.01403
POLDIP2	-1.0145
ZNF592	-1.01628
SFN	-1.01639
CLEC4G	-1.01684
SMIM14	-1.0178
C6orf106	-1.01944
CABYR	-1.02028
DGKQ	-1.02127
FAM78A	-1.02192
TST	-1.02313
PPIF	-1.02394
FAR2	-1.02444
REPS2	-1.02488
GAL3ST1	-1.02625
HIST1H3F	-1.02628
SYNGR2	-1.02868
BCL2L13	-1.03337
GMDS	-1.03438
DNA2	-1.0351
TUBA1A	-1.03513
G6PD	-1.03514
SASH3	-1.03848
FBXW5	-1.03907
MAPK1IP1L	-1.04222
RNFT1	-1.04379
CLDN15	-1.04381
CAPN8	-1.04392
RPA4	-1.04417
KLK10	-1.04449
FAM168B	-1.04519
HID1	-1.04571
SYMPK	-1.04582
ANXA6	-1.047
TECR	-1.04826
LOC101926951	-1.04898
PCDH20	-1.04898
MAP4	-1.04965
PREX1	-1.05022
KHK	-1.05029
ITGB2	-1.05054
ZCCHC24	-1.05064
SMIM6	-1.05236
TRHDE	-1.05264
YBX2	-1.05294
XPNPEP3	-1.05516
RNF41	-1.05573
OR7E14P	-1.05587
ALOX5AP	-1.056
GPR146	-1.05631
VAV1	-1.05784
CTSA	-1.05808
KANK4	-1.05897
GAB2	-1.06064
ITGB1BP2	-1.06138
PTPN7	-1.06205
DUSP26	-1.06275
LOC729218	-1.06324
PRKAR2B	-1.06337
FUS	-1.06349
ZNF672	-1.06452
MSH5-SAPCD1	-1.0648
SAPCD1	-1.0648
CHP2	-1.06583
DAAM2	-1.06915
GCNT2	-1.07189
TAF15	-1.0719
THADA	-1.07251
PCBD1	-1.07329
ADAMTSL4	-1.07495
LOC101060521	-1.07608
POLR3E	-1.07608
DAZAP2	-1.07784
C6orf136	-1.07799
NMT2	-1.0782
NFIX	-1.07902
MUC5B	-1.08281
LRRC10B	-1.08462
FOXM1	-1.08489
B3GNT7	-1.08921
C20orf27	-1.08962
MYO1F	-1.09026
RGS11	-1.09053

## Sheet: UP_ET
Top 100 genes specifically upregulated in embryonic thyroid
Gene	logFC
BLNK	0.531528
TNFRSF11A	0.489417
COL15A1	0.469757
GRP	0.44712
GCM2	0.439484
LSR	0.419987
SOAT1	0.375565
PCDHB5	0.37258
SQRDL	0.34565
MREG	0.341173
PCDHB15	0.338013
GGTA1P	0.334173
FBP1	0.327534
KCNK5	0.325788
LYN	0.325151
MCAM	0.323926
MIR6756	0.323926
BTN3A2	0.314898
RFWD3	0.310924
PCAT19	0.309258
RAD51AP1	0.297177
ARPC1B	0.288138
ABHD14A	0.276209
KCTD12	0.260218
SLC41A1	0.25984
HLA-DPA1	0.253345
LINC01003	0.253341
HIST1H2AG	0.250433
HIST1H2AH	0.250433
HIST1H2AI	0.250433
HIST1H2AL	0.250433
HIST1H2AM	0.250433
FLJ44896	0.241791
FGF10	0.241188
NNT-AS1	0.240101
CHIC2	0.238149
CYP4X1	0.236778
FH	0.234063
OGFRL1	0.232038
CASP4	0.225533
MGAT2	0.215656
SLC35F2	0.215217
CEP76	0.210138
BRINP3	0.208917
C1orf115	0.203822
PRPH2	0.196211
RAD1	0.191422
GPR160	0.184974
MLK4	0.165736
ACYP2	0.160838
NPFFR2	0.160329
SEPHS2	0.159648
TGFBR3	0.159003
LAMA5	0.146218
NPM3	0.143369
HLA-B	0.141355
OXGR1	0.140322
PLEKHG1	0.136374
CIB1	0.130096
DUSP23	0.128416
ALG1	0.127549
FAM221A	0.126332
SNX12	0.122659
PPCDC	0.121478
SAXO2	0.12141
PARPBP	0.120468
SMIM3	0.115282
BLOC1S4	0.114309
TUSC1	0.112024
ARHGEF19	0.109922
SELENOS	0.109057
CH17-340M24.3	0.101434
SLC44A3	0.098178
GPX1	0.0963519
CLDN16	0.0908107
RCOR1	0.0903574
KCNK17	0.0885927
TM7SF3	0.0883023
ZBTB47	0.0818734
EPDR1	0.0812865
LOC101928725	0.0714911
RNF149	0.0702578
LOC101928963	0.0666549
PLIN3	0.0615227
FBXL15	0.0408097
C2CD2	0.0373859
LPAR4	0.0344412
CHRNA9	0.0291913
C3orf67	0.028532
PSMB8	0.0260237
NAGPA-AS1	0.0252124
UNC5D	0.0227232
IFI30	-0.0011196
BPHL	-0.00556662
APELA	-0.00740991
GCSAML-AS1	-0.00943876
TCF24	-0.010583
PRSS35	-0.0123485
MANSC1	-0.0206347
SULT1C4	-0.0244351

## Sheet: DOWN_ET
Top 100 genes specifically downregulated in embryonic thyroid
Gene	logFC
SCUBE3	4.61919
MPPED2	3.59269
MT1F	3.45528
IGFBPL1	3.24493
CRABP1	3.16869
MALAT1	3.15457
RBMS3	3.09462
ART4	3.03328
CAV2	3.01106
EBF2	2.99896
PWAR6	2.99699
CADM1	2.94152
ALCAM	2.77694
LIX1	2.75887
PAK3	2.73614
MT1G	2.69078
EGR1	2.63394
PRRX1	2.54977
BBOF1	2.38606
FOXP2	2.3809
MT1H	2.36687
TRIM2	2.33552
NRG1	2.28432
MT1X	2.25004
EIF3F	2.23912
NCAM1	2.21567
CDC42BPA	2.2084
TUG1	2.20646
KCNT2	2.18445
ZNF493	2.16596
JUN	2.14861
ZNF277	2.09109
ZNF644	2.06224
ZBTB20	2.06077
EBF3	2.04592
MAP2	2.03246
MAGI2-AS3	1.96537
FZD3	1.96458
SELENOP	1.95452
PSIP1	1.94543
HNRNPH1	1.9354
THSD7A	1.92343
HKDC1	1.89683
HGF	1.87674
ZNF638	1.87559
ZNF638-IT1	1.87559
RICTOR	1.85829
GABBR2	1.84994
PCNX4	1.83437
NUCKS1	1.80065
CNN3	1.79784
NEB	1.77956
ZFHX3	1.77944
EPHA5	1.77664
N4BP2L2	1.76762
NME7	1.76307
RAB2A	1.75507
TCF4	1.74756
MT1HL1	1.73834
CUX2	1.72024
LOX	1.71408
MGA	1.70363
MIR99AHG	1.70053
MT1E	1.66339
ROCK1	1.65259
NF1	1.63941
ITGBL1	1.63814
ZNF292	1.62687
PGGT1B	1.62231
FLRT2	1.59618
LOC100506718	1.59618
VMP1	1.55635
MT2A	1.55143
COL9A3	1.54758
FAP	1.53944
PAPD4	1.52408
TRPS1	1.52028
NFIA	1.5177
FRG1BP	1.51122
HCG18	1.50867
U2SURP	1.50838
ATP6V0E1	1.49102
GOLGA4	1.49073
EBF1	1.47929
SLIT2	1.47727
ANP32E	1.4739
ZNF462	1.4652
LIN7A	1.46007
TPBG	1.44432
KMT2A	1.42757
QSER1	1.41832
HECTD4	1.41494
CNTN3	1.40928
RIT1	1.39689
DAAM1	1.37594
PPP1R9A	1.33821
AKAP9	1.33162
NUP160	1.32149
ADGRV1	1.31123
GXYLT2	1.3084
