# Supplementary material for: A System Biology Approach Reveals New Targets for Human Thyroid Gland Toxicity in Embryos and Adult Individuals
Source: Metabolites. 2024 Apr 16;14(4):226. doi: 10.3390/metabo14040226 (PMC11052307; doi:10.3390/metabo14040226)
Supplement: Supplementary file 1 [file metabolites-14-00226-s001.zip › metabolites-2942682-SI/Suppl 2_FuncEnrich_UP ET_R1.xls]

## Sheet: ClueGO Results
ID	Term	Ontology Source	Term PValue	Term PValue Corrected with Bonferroni step down	Group PValue	Group PValue Corrected with Bonferroni step down	GOLevels	GOGroups	% Associated Genes	Nr. Genes	Associated Genes Found
GO:0002861	regulation of inflammatory response to antigenic stimulus	GO_BiologicalProcess-EBI-UniProt-GOA-ACAP-ARAP_25.05.2022_00h00	0.00104148	0.00312444	0.00104148	0.00208296	[4, 5, 6, 7]	Group0	6.52174	3	[GPX1, LYN, SELENOS]
GO:0002862	negative regulation of inflammatory response to antigenic stimulus	GO_BiologicalProcess-EBI-UniProt-GOA-ACAP-ARAP_25.05.2022_00h00	0.000237765	0.000951062	0.00104148	0.00208296	[4, 5, 6, 7, 8]	Group0	10.7143	3	[GPX1, LYN, SELENOS]
R-HSA:1031716	Expression of IFNG-stimulated genes	REACTOME_Reactions_25.05.2022	0.00392331	0.00392331	0.0160071	0.0160071	[-1]	Group1	4.10959	3	[HLA-B, HLA-DPA1, IFI30]
GO:0048002	antigen processing and presentation of peptide antigen	GO_BiologicalProcess-EBI-UniProt-GOA-ACAP-ARAP_25.05.2022_00h00	0.00334631	0.00669261	0.0160071	0.0160071	[3]	Group1	4.34783	3	[HLA-B, HLA-DPA1, IFI30]
R-HSA:3214815	HDACs deacetylate histones	REACTOME_Pathways_25.05.2022	3.33146e-06	4.66404e-05	0.000428737	0.00128621	[-1]	Group2	6.38298	6	[H2AC11, H2AC12, H2AC13, H2AC16, H2AC17, RCOR1]
R-HSA:3214858	RMTs methylate histone arginines	REACTOME_Pathways_25.05.2022	2.37917e-05	0.00014275	0.000428737	0.00128621	[-1]	Group2	6.32911	5	[H2AC11, H2AC12, H2AC13, H2AC16, H2AC17]
R-HSA:3321975	NuA4 complex acetylates histone H2A, HIST1H4	REACTOME_Reactions_25.05.2022	2.00846e-06	3.0127e-05	0.000428737	0.00128621	[-1]	Group2	10.4167	5	[H2AC11, H2AC12, H2AC13, H2AC16, H2AC17]
R-HSA:3662335	EP300 acetylates histone H2A, H2B, H3, H4	REACTOME_Reactions_25.05.2022	7.83452e-06	8.61798e-05	0.000428737	0.00128621	[-1]	Group2	7.93651	5	[H2AC11, H2AC12, H2AC13, H2AC16, H2AC17]
R-HSA:3769447	HDAC1:2-containing complex deacetylate histones	REACTOME_Reactions_25.05.2022	1.97763e-06	3.16421e-05	0.000428737	0.00128621	[-1]	Group2	6.97674	6	[H2AC11, H2AC12, H2AC13, H2AC16, H2AC17, RCOR1]
R-HSA:3777129	HDAC3 containing complexes deacetylate histone	REACTOME_Reactions_25.05.2022	1.14232e-05	0.000102809	0.000428737	0.00128621	[-1]	Group2	7.35294	5	[H2AC11, H2AC12, H2AC13, H2AC16, H2AC17]
R-HSA:3782637	HDAC8 deacetylates histones	REACTOME_Reactions_25.05.2022	7.83452e-06	8.61798e-05	0.000428737	0.00128621	[-1]	Group2	7.93651	5	[H2AC11, H2AC12, H2AC13, H2AC16, H2AC17]
R-HSA:3782655	HDAC10 deacetylates histone	REACTOME_Reactions_25.05.2022	7.83452e-06	8.61798e-05	0.000428737	0.00128621	[-1]	Group2	7.93651	5	[H2AC11, H2AC12, H2AC13, H2AC16, H2AC17]
R-HSA:5205820	PRMT6 methylates arginine-4 of histone H2A (H2AR3)	REACTOME_Reactions_25.05.2022	1.11309e-08	2.4488e-07	0.000428737	0.00128621	[-1]	Group2	27.7778	5	[H2AC11, H2AC12, H2AC13, H2AC16, H2AC17]
R-HSA:5205867	PRMT1 methylates arginine-12 of histone H2A (H2AR11)	REACTOME_Reactions_25.05.2022	1.11309e-08	2.4488e-07	0.000428737	0.00128621	[-1]	Group2	27.7778	5	[H2AC11, H2AC12, H2AC13, H2AC16, H2AC17]
R-HSA:5229203	PRMT6 methylates histone H2A arginine-30 (H2AR29)	REACTOME_Reactions_25.05.2022	1.11309e-08	2.4488e-07	0.000428737	0.00128621	[-1]	Group2	27.7778	5	[H2AC11, H2AC12, H2AC13, H2AC16, H2AC17]
R-HSA:5689603	UCH proteinases	REACTOME_Pathways_25.05.2022	5.35931e-06	6.9671e-05	0.000428737	0.00128621	[-1]	Group2	5.88235	6	[H2AC11, H2AC12, H2AC13, H2AC16, H2AC17, PSMB8]
R-HSA:5689901	Metalloprotease DUBs	REACTOME_Pathways_25.05.2022	5.30794e-07	9.0235e-06	0.000428737	0.00128621	[-1]	Group2	13.5135	5	[H2AC11, H2AC12, H2AC13, H2AC16, H2AC17]
R-HSA:5690080	USP3,SAGA deubiquitinate Histone H2A,H2B	REACTOME_Reactions_25.05.2022	2.00846e-06	3.0127e-05	0.000428737	0.00128621	[-1]	Group2	10.4167	5	[H2AC11, H2AC12, H2AC13, H2AC16, H2AC17]
R-HSA:5690157	USP16,USP21 deubiquitinate Histone H2A	REACTOME_Reactions_25.05.2022	4.29757e-08	9.0249e-07	0.000428737	0.00128621	[-1]	Group2	21.7391	5	[H2AC11, H2AC12, H2AC13, H2AC16, H2AC17]
R-HSA:5690790	Histone H2A is dubiquitinated by the PR-DUB complex	REACTOME_Reactions_25.05.2022	1.77717e-07	3.1989e-06	0.000428737	0.00128621	[-1]	Group2	16.6667	5	[H2AC11, H2AC12, H2AC13, H2AC16, H2AC17]
R-HSA:5691381	MYSM1 deubiquitinates Histone H2A	REACTOME_Reactions_25.05.2022	5.41005e-08	1.08201e-06	0.000428737	0.00128621	[-1]	Group2	20.8333	5	[H2AC11, H2AC12, H2AC13, H2AC16, H2AC17]
R-HSA:5691411	BRCA1-A complex deubiquitinates K63polyUb-histone H2A	REACTOME_Reactions_25.05.2022	1.23401e-07	2.34462e-06	0.000428737	0.00128621	[-1]	Group2	17.8571	5	[H2AC11, H2AC12, H2AC13, H2AC16, H2AC17]
R-HSA:9610379	HCMV Late Events	REACTOME_Pathways_25.05.2022	0.000149345	0.000746723	0.000428737	0.00128621	[-1]	Group2	4.31034	5	[H2AC11, H2AC12, H2AC13, H2AC16, H2AC17]
R-HSA:9614810	Activation of Latent HCMV Genome	REACTOME_Reactions_25.05.2022	1.31732e-05	0.000105385	0.000428737	0.00128621	[-1]	Group2	7.14286	5	[H2AC11, H2AC12, H2AC13, H2AC16, H2AC17]
R-HSA:9614811	Transcriptional Activation of the HCMV Genome	REACTOME_Reactions_25.05.2022	7.2373e-06	8.68476e-05	0.000428737	0.00128621	[-1]	Group2	8.06452	5	[H2AC11, H2AC12, H2AC13, H2AC16, H2AC17]
R-HSA:9614816	Latent Transcriptinally Repressed HCMV Genome	REACTOME_Reactions_25.05.2022	2.09995e-05	0.000146996	0.000428737	0.00128621	[-1]	Group2	6.49351	5	[H2AC11, H2AC12, H2AC13, H2AC16, H2AC17]
R-HSA:9621073	Immediate Early (IE) Gene Expression	REACTOME_Reactions_25.05.2022	8.46963e-06	8.46963e-05	0.000428737	0.00128621	[-1]	Group2	7.8125	5	[H2AC11, H2AC12, H2AC13, H2AC16, H2AC17]
R-HSA:9623096	Delayed Early (DE) Gene Expression	REACTOME_Reactions_25.05.2022	8.46963e-06	8.46963e-05	0.000428737	0.00128621	[-1]	Group2	7.8125	5	[H2AC11, H2AC12, H2AC13, H2AC16, H2AC17]
R-HSA:9698928	Late (L) Gene Expression	REACTOME_Reactions_25.05.2022	7.2373e-06	8.68476e-05	0.000428737	0.00128621	[-1]	Group2	8.06452	5	[H2AC11, H2AC12, H2AC13, H2AC16, H2AC17]

## Sheet: Analysis details
Selection Citeria:
Statistical Test Used = Enrichment/Depletion (Two-sided hypergeometric test)
Correction Method Used = Bonferroni step down
Min GO Level = 3
Max GO Level = 8
Cluster #1
Sample File Name = File selection:
Number of Genes = 3
Min Percentage = 4.0
GO Fusion = false
GO Group = true
Kappa Score Threshold = 0.4
Over View Term = SmallestPValue
Group By Kappa Statistics = true
Initial Group Size = 1
Sharing Group Percentage = 50.0
ClueGO Log:
### All results were created with ClueGO v2.5.9 ###
Organism analyzed: Homo Sapiens [9606]
Identifier types used: [SymbolID]
Evidence codes used: [All]
#Genes in WikiPathways_23.02.2022 : 7783
#Genes in GO_ImmuneSystemProcess-EBI-UniProt-GOA-ACAP-ARAP_25.05.2022_00h00 : 3044
#Genes in REACTOME_Reactions_25.05.2022 : 10882
#Genes in REACTOME_Pathways_25.05.2022 : 10882
#Genes in GO_MolecularFunction-EBI-UniProt-GOA-ACAP-ARAP_25.05.2022_00h00 : 18417
#Genes in GO_CellularComponent-EBI-UniProt-GOA-ACAP-ARAP_25.05.2022_00h00 : 19121
#Genes in GO_BiologicalProcess-EBI-UniProt-GOA-ACAP-ARAP_25.05.2022_00h00 : 18085
#All unique genes in selected ontologies: 20319 (reference set for hypergeometric test)
#Genes from Cluster#1: unique uploaded ids 100 -> corresponding genes 97, with 3 (3,0%) missing -> 97 recognized by ClueGO.
-> To improve the % of found genes, verify gene identifiers, download new available ClueGO conversion files or add/request additional files.
#Genes with functional annotations in all selected Ontologies from Cluster#1: 88 (90,72%) -> 9 (9,28%) are not functionally annotated in any selected Ontology!
-> To improve the % of annotated genes, chose additional ontologies.
#Genes from all Clusters associated to 29 representative Terms and Pathways (after applying general selection criteria): 13 (13,4%)
KappaScore Grouping:
Iteration: 0 with 3 groups
Final KappaScore groups = 3
# Terms not grouped = 0
# Merge redundant groups with >50.0% overlap
Final group size after merging: 3
#GO All Terms Specific for Cluster #1: 29
#GO Terms: 29
#GO Term Connections: 151
List of missing Genes -> make sure the ids exists or are written propperly -> if yes make sure you have their annotation in ClueGO!
Cluster #1
Gene IDs not found (no annotation or wrong ids) in Cluster#1:
FLJ44896
LOC101928725
LOC101928963
