# Supplementary material for: A System Biology Approach Reveals New Targets for Human Thyroid Gland Toxicity in Embryos and Adult Individuals
Source: Metabolites. 2024 Apr 16;14(4):226. doi: 10.3390/metabo14040226 (PMC11052307; doi:10.3390/metabo14040226)
Supplement: Supplementary file 1 [file metabolites-14-00226-s001.zip › metabolites-2942682-SI/Suppl 3_FuncEnrich_Down ET_R1.xls]

## Sheet: ClueGO Results
ID	Term	Ontology Source	Term PValue	Term PValue Corrected with Bonferroni step down	Group PValue	Group PValue Corrected with Bonferroni step down	GOLevels	GOGroups	% Associated Genes	Nr. Genes	Associated Genes Found
GO:0042311	vasodilation	GO_BiologicalProcess-EBI-UniProt-GOA-ACAP-ARAP_25.05.2022_00h00	0.00200354	0.0240425	0.00200354	0.0100177	[6, 7]	Group00	5.26316	3	[CPS1, KNG1, RGS2]
GO:0021988	olfactory lobe development	GO_BiologicalProcess-EBI-UniProt-GOA-ACAP-ARAP_25.05.2022_00h00	2.26531e-05	0.00101939	2.26531e-05	0.000181225	[3, 4, 5, 7, 8, 9, 10]	Group01	10.5263	4	[DLX5, LHX2, NR2E1, ZIC3]
GO:0021772	olfactory bulb development	GO_BiologicalProcess-EBI-UniProt-GOA-ACAP-ARAP_25.05.2022_00h00	1.81986e-05	0.000855333	2.26531e-05	0.000181225	[3, 4, 5, 6, 8, 9, 10, 11]	Group01	11.1111	4	[DLX5, LHX2, NR2E1, ZIC3]
GO:0033013	tetrapyrrole metabolic process	GO_BiologicalProcess-EBI-UniProt-GOA-ACAP-ARAP_25.05.2022_00h00	0.00436926	0.00436926	0.00436926	0.00436926	[4]	Group02	4	3	[AMBP, BLVRB, SPTA1]
GO:0006778	porphyrin-containing compound metabolic process	GO_BiologicalProcess-EBI-UniProt-GOA-ACAP-ARAP_25.05.2022_00h00	0.00232114	0.0208903	0.00436926	0.00436926	[5]	Group02	5	3	[AMBP, BLVRB, SPTA1]
GO:0032233	positive regulation of actin filament bundle assembly	GO_BiologicalProcess-EBI-UniProt-GOA-ACAP-ARAP_25.05.2022_00h00	0.00304586	0.0152293	0.00304586	0.00609171	[4, 5, 6, 7, 8, 9, 10, 11]	Group03	4.54545	3	[APOA1, CARMIL1, WNT11]
GO:0051496	positive regulation of stress fiber assembly	GO_BiologicalProcess-EBI-UniProt-GOA-ACAP-ARAP_25.05.2022_00h00	0.00190408	0.024753	0.00304586	0.00609171	[5, 6, 7, 8, 9, 10, 11, 12, 13]	Group03	5.35714	3	[APOA1, CARMIL1, WNT11]
GO:0051153	regulation of striated muscle cell differentiation	GO_BiologicalProcess-EBI-UniProt-GOA-ACAP-ARAP_25.05.2022_00h00	0.000659403	0.0171445	0.000486458	0.00291875	[5, 6]	Group04	4.44444	4	[EFNB2, RGS2, SHOX2, TMEM119]
GO:0060350	endochondral bone morphogenesis	GO_BiologicalProcess-EBI-UniProt-GOA-ACAP-ARAP_25.05.2022_00h00	0.00266828	0.0160097	0.000486458	0.00291875	[5, 6, 7, 8]	Group04	4.7619	3	[DLX5, SHOX2, TMEM119]
R-HSA:166658	Complement cascade	REACTOME_Pathways_25.05.2022	0.00210618	0.023168	0.00210618	0.00842472	[-1]	Group05	5.17241	3	[C5, CPB2, CPN1]
R-HSA:8852809	CPN, CPB2 cleave C3a, C5a	REACTOME_Reactions_25.05.2022	8.07211e-07	4.27822e-05	0.00210618	0.00842472	[-1]	Group05	60	3	[C5, CPB2, CPN1]
R-HSA:977606	Regulation of Complement cascade	REACTOME_Pathways_25.05.2022	0.00114586	0.0217713	0.00210618	0.00842472	[-1]	Group05	6.38298	3	[C5, CPB2, CPN1]
GO:0061245	establishment or maintenance of bipolar cell polarity	GO_BiologicalProcess-EBI-UniProt-GOA-ACAP-ARAP_25.05.2022_00h00	0.00221204	0.0221203	0.00221204	0.00663611	[3]	Group06	5.08475	3	[LHX2, OPHN1, WNT11]
GO:0035088	establishment or maintenance of apical/basal cell polarity	GO_BiologicalProcess-EBI-UniProt-GOA-ACAP-ARAP_25.05.2022_00h00	0.00221204	0.0221203	0.00221204	0.00663611	[4]	Group06	5.08475	3	[LHX2, OPHN1, WNT11]
GO:0045197	establishment or maintenance of epithelial cell apical/basal polarity	GO_BiologicalProcess-EBI-UniProt-GOA-ACAP-ARAP_25.05.2022_00h00	0.00180776	0.0253086	0.00221204	0.00663611	[5]	Group06	5.45455	3	[LHX2, OPHN1, WNT11]
GO:0019825	oxygen binding	GO_MolecularFunction-EBI-UniProt-GOA-ACAP-ARAP_25.05.2022_00h00	0.00114586	0.0217713	2.09749e-06	2.09749e-05	[3]	Group07	6.38298	3	[CYP19A1, CYP3A7, HBM]
GO:0034754	cellular hormone metabolic process	GO_BiologicalProcess-EBI-UniProt-GOA-ACAP-ARAP_25.05.2022_00h00	5.3556e-06	0.000262425	2.09749e-06	2.09749e-05	[3, 5]	Group07	4.51613	7	[ADH1A, AFP, AKR1D1, CYP19A1, CYP3A7, DGAT2, UGT2B4]
GO:0008210	estrogen metabolic process	GO_BiologicalProcess-EBI-UniProt-GOA-ACAP-ARAP_25.05.2022_00h00	0.00114586	0.0217713	2.09749e-06	2.09749e-05	[4, 5, 6]	Group07	6.38298	3	[CYP19A1, CYP3A7, UGT2B4]
GO:0042572	retinol metabolic process	GO_BiologicalProcess-EBI-UniProt-GOA-ACAP-ARAP_25.05.2022_00h00	0.00243353	0.0194682	2.09749e-06	2.09749e-05	[4, 5, 6, 8, 9]	Group07	4.91803	3	[ADH1A, CYP3A7, DGAT2]
GO:0072132	mesenchyme morphogenesis	GO_BiologicalProcess-EBI-UniProt-GOA-ACAP-ARAP_25.05.2022_00h00	0.00243353	0.0194682	1.66705e-05	0.000150034	[4, 5]	Group08	4.91803	3	[HEY1, MSX2, WNT11]
GO:0043392	negative regulation of DNA binding	GO_BiologicalProcess-EBI-UniProt-GOA-ACAP-ARAP_25.05.2022_00h00	0.00180776	0.0253086	1.66705e-05	0.000150034	[5]	Group08	5.45455	3	[HEY1, LHX2, MSX2]
GO:2000677	regulation of transcription regulatory region DNA binding	GO_BiologicalProcess-EBI-UniProt-GOA-ACAP-ARAP_25.05.2022_00h00	0.00171455	0.0257182	1.66705e-05	0.000150034	[5]	Group08	5.55556	3	[HEY1, LHX2, MSX2]
GO:0061311	cell surface receptor signaling pathway involved in heart development	GO_BiologicalProcess-EBI-UniProt-GOA-ACAP-ARAP_25.05.2022_00h00	0.000302742	0.0108987	1.66705e-05	0.000150034	[4, 5, 6, 7]	Group08	10	3	[HEY1, MSX2, WNT11]
GO:2000678	negative regulation of transcription regulatory region DNA binding	GO_BiologicalProcess-EBI-UniProt-GOA-ACAP-ARAP_25.05.2022_00h00	0.000102042	0.00418373	1.66705e-05	0.000150034	[6]	Group08	14.2857	3	[HEY1, LHX2, MSX2]
GO:0060840	artery development	GO_BiologicalProcess-EBI-UniProt-GOA-ACAP-ARAP_25.05.2022_00h00	9.41115e-05	0.00395268	1.66705e-05	0.000150034	[4, 6, 7, 8]	Group08	4.80769	5	[APOB, EFNB2, EYA1, HEY1, WNT11]
GO:0003161	cardiac conduction system development	GO_BiologicalProcess-EBI-UniProt-GOA-ACAP-ARAP_25.05.2022_00h00	0.000662345	0.0165586	1.66705e-05	0.000150034	[6, 7, 8]	Group08	7.69231	3	[HEY1, MSX2, SHOX2]
GO:0048844	artery morphogenesis	GO_BiologicalProcess-EBI-UniProt-GOA-ACAP-ARAP_25.05.2022_00h00	2.08149e-05	0.000957483	1.66705e-05	0.000150034	[5, 6, 7, 8, 9]	Group08	6.57895	5	[APOB, EFNB2, EYA1, HEY1, WNT11]
GO:0035904	aorta development	GO_BiologicalProcess-EBI-UniProt-GOA-ACAP-ARAP_25.05.2022_00h00	0.00243353	0.0194682	1.66705e-05	0.000150034	[5, 7, 8, 9]	Group08	4.91803	3	[EFNB2, EYA1, HEY1]
GO:0035909	aorta morphogenesis	GO_BiologicalProcess-EBI-UniProt-GOA-ACAP-ARAP_25.05.2022_00h00	0.000440597	0.0136585	1.66705e-05	0.000150034	[6, 7, 8, 9, 10]	Group08	8.82353	3	[EFNB2, EYA1, HEY1]
R-HSA:140837	Intrinsic Pathway of Fibrin Clot Formation	REACTOME_Pathways_25.05.2022	0.000135018	0.0051307	5.09593e-09	5.60552e-08	[-1]	Group09	13.0435	3	[KNG1, SERPINC1, SERPIND1]
R-HSA:140877	Formation of Fibrin Clot (Clotting Cascade)	REACTOME_Pathways_25.05.2022	0.000662345	0.0165586	5.09593e-09	5.60552e-08	[-1]	Group09	7.69231	3	[KNG1, SERPINC1, SERPIND1]
R-HSA:381426	Regulation of Insulin-like Growth Factor (IGF) transport and uptake by Insulin-like Growth Factor Binding Proteins (IGFBPs)	REACTOME_Pathways_25.05.2022	7.61909e-08	4.1905e-06	5.09593e-09	5.60552e-08	[-1]	Group09	6.4	8	[AFP, AHSG, APOA1, APOB, KNG1, SERPINA10, SERPINC1, SERPIND1]
R-HSA:8952289	FAM20C phosphorylates FAM20C substrates	REACTOME_Reactions_25.05.2022	2.42225e-08	1.38068e-06	5.09593e-09	5.60552e-08	[-1]	Group09	7.40741	8	[AFP, AHSG, APOA1, APOB, KNG1, SERPINA10, SERPINC1, SERPIND1]
R-HSA:8957275	Post-translational protein phosphorylation	REACTOME_Pathways_25.05.2022	2.42225e-08	1.38068e-06	5.09593e-09	5.60552e-08	[-1]	Group09	7.40741	8	[AFP, AHSG, APOA1, APOB, KNG1, SERPINA10, SERPINC1, SERPIND1]
WP:558	Complement and coagulation cascades	WikiPathways_23.02.2022	0.000130218	0.00520873	5.09593e-09	5.60552e-08	[-1]	Group09	6.77966	4	[CPB2, KNG1, SERPINC1, SERPIND1]
GO:0008201	heparin binding	GO_MolecularFunction-EBI-UniProt-GOA-ACAP-ARAP_25.05.2022_00h00	1.59111e-06	8.11464e-05	5.09593e-09	5.60552e-08	[3, 4]	Group09	4.30108	8	[APOB, APOH, KNG1, LPA, SERPINA10, SERPINC1, SERPIND1, SOST]
GO:0050818	regulation of coagulation	GO_BiologicalProcess-EBI-UniProt-GOA-ACAP-ARAP_25.05.2022_00h00	0.000531281	0.0148759	5.09593e-09	5.60552e-08	[3, 4]	Group09	4.70588	4	[APOH, CPB2, KNG1, SERPINC1]
GO:1900046	regulation of hemostasis	GO_BiologicalProcess-EBI-UniProt-GOA-ACAP-ARAP_25.05.2022_00h00	0.000442392	0.0132718	5.09593e-09	5.60552e-08	[2, 3, 4, 5]	Group09	4.93827	4	[APOH, CPB2, KNG1, SERPINC1]
GO:0050819	negative regulation of coagulation	GO_BiologicalProcess-EBI-UniProt-GOA-ACAP-ARAP_25.05.2022_00h00	0.00254923	0.0178446	5.09593e-09	5.60552e-08	[3, 4, 5]	Group09	4.83871	3	[APOH, CPB2, KNG1]
GO:1900047	negative regulation of hemostasis	GO_BiologicalProcess-EBI-UniProt-GOA-ACAP-ARAP_25.05.2022_00h00	0.00210618	0.023168	5.09593e-09	5.60552e-08	[2, 3, 4, 5, 6]	Group09	5.17241	3	[APOH, CPB2, KNG1]
GO:0030193	regulation of blood coagulation	GO_BiologicalProcess-EBI-UniProt-GOA-ACAP-ARAP_25.05.2022_00h00	0.000402186	0.0132721	5.09593e-09	5.60552e-08	[3, 4, 5, 6, 7]	Group09	5.06329	4	[APOH, CPB2, KNG1, SERPINC1]
GO:0030195	negative regulation of blood coagulation	GO_BiologicalProcess-EBI-UniProt-GOA-ACAP-ARAP_25.05.2022_00h00	0.00200354	0.0240425	5.09593e-09	5.60552e-08	[3, 4, 5, 6, 7, 8]	Group09	5.26316	3	[APOH, CPB2, KNG1]
GO:0061134	peptidase regulator activity	GO_BiologicalProcess-EBI-UniProt-GOA-ACAP-ARAP_25.05.2022_00h00	1.04175e-08	6.04214e-07	5.09593e-09	5.60552e-08	[5, 6, 7, 8]	Group09	4.47154	11	[AHSG, AMBP, C5, ITIH1, KNG1, LPA, SERPINA10, SERPINA4, SERPINA7, SERPINC1, SERPIND1]
GO:0030414	peptidase inhibitor activity	GO_BiologicalProcess-EBI-UniProt-GOA-ACAP-ARAP_25.05.2022_00h00	1.25716e-09	7.54298e-08	5.09593e-09	5.60552e-08	[6, 7, 8, 9]	Group09	5.47264	11	[AHSG, AMBP, C5, ITIH1, KNG1, LPA, SERPINA10, SERPINA4, SERPINA7, SERPINC1, SERPIND1]
GO:0061135	endopeptidase regulator activity	GO_BiologicalProcess-EBI-UniProt-GOA-ACAP-ARAP_25.05.2022_00h00	1.80431e-09	1.06454e-07	5.09593e-09	5.60552e-08	[6, 7, 8, 9]	Group09	5.28846	11	[AHSG, AMBP, C5, ITIH1, KNG1, LPA, SERPINA10, SERPINA4, SERPINA7, SERPINC1, SERPIND1]
GO:0010951	negative regulation of endopeptidase activity	GO_BiologicalProcess-EBI-UniProt-GOA-ACAP-ARAP_25.05.2022_00h00	2.51941e-08	1.41087e-06	5.09593e-09	5.60552e-08	[7, 8, 9]	Group09	4.10448	11	[AHSG, AMBP, C5, ITIH1, KNG1, LPA, SERPINA10, SERPINA4, SERPINA7, SERPINC1, SERPIND1]
GO:0004866	endopeptidase inhibitor activity	GO_BiologicalProcess-EBI-UniProt-GOA-ACAP-ARAP_25.05.2022_00h00	8.63712e-10	5.26864e-08	5.09593e-09	5.60552e-08	[7, 8, 9, 10]	Group09	5.6701	11	[AHSG, AMBP, C5, ITIH1, KNG1, LPA, SERPINA10, SERPINA4, SERPINA7, SERPINC1, SERPIND1]
GO:0004867	serine-type endopeptidase inhibitor activity	GO_BiologicalProcess-EBI-UniProt-GOA-ACAP-ARAP_25.05.2022_00h00	3.66481e-07	1.97899e-05	5.09593e-09	5.60552e-08	[8, 9, 10, 11]	Group09	6.73077	7	[AMBP, ITIH1, SERPINA10, SERPINA4, SERPINA7, SERPINC1, SERPIND1]
R-HSA:2173782	Binding and Uptake of Ligands by Scavenger Receptors	REACTOME_Pathways_25.05.2022	0.00082416	0.0189557	3.36294e-05	0.000235406	[-1]	Group10	7.14286	3	[AMBP, APOA1, APOB]
R-HSA:6806667	Metabolism of fat-soluble vitamins	REACTOME_Pathways_25.05.2022	0.0012184	0.0219312	3.36294e-05	0.000235406	[-1]	Group10	6.25	3	[APOA1, APOB, APOM]
R-HSA:975634	Retinoid metabolism and transport	REACTOME_Pathways_25.05.2022	0.000944813	0.0198411	3.36294e-05	0.000235406	[-1]	Group10	6.81818	3	[APOA1, APOB, APOM]
GO:0097006	regulation of plasma lipoprotein particle levels	GO_BiologicalProcess-EBI-UniProt-GOA-ACAP-ARAP_25.05.2022_00h00	0.000383094	0.0130252	3.36294e-05	0.000235406	[2, 3]	Group10	5.12821	4	[APOA1, APOB, APOM, DGAT2]
GO:0034381	plasma lipoprotein particle clearance	GO_BiologicalProcess-EBI-UniProt-GOA-ACAP-ARAP_25.05.2022_00h00	3.72459e-05	0.00163882	3.36294e-05	0.000235406	[2, 3, 4]	Group10	9.30233	4	[APOA1, APOB, APOM, DGAT2]
GO:1990777	lipoprotein particle	GO_CellularComponent-EBI-UniProt-GOA-ACAP-ARAP_25.05.2022_00h00	8.39122e-07	4.36343e-05	3.36294e-05	0.000235406	[3]	Group10	12.5	5	[APOA1, APOB, APOH, APOM, LPA]
GO:0034358	plasma lipoprotein particle	GO_CellularComponent-EBI-UniProt-GOA-ACAP-ARAP_25.05.2022_00h00	8.39122e-07	4.36343e-05	3.36294e-05	0.000235406	[3, 4]	Group10	12.5	5	[APOA1, APOB, APOH, APOM, LPA]
GO:0071827	plasma lipoprotein particle organization	GO_BiologicalProcess-EBI-UniProt-GOA-ACAP-ARAP_25.05.2022_00h00	0.00137202	0.0233244	3.36294e-05	0.000235406	[2, 6]	Group10	6	3	[APOA1, APOB, APOM]
GO:0034364	high-density lipoprotein particle	GO_CellularComponent-EBI-UniProt-GOA-ACAP-ARAP_25.05.2022_00h00	8.63827e-06	0.000414637	3.36294e-05	0.000235406	[4, 5]	Group10	13.3333	4	[APOA1, APOB, APOH, APOM]
GO:0034385	triglyceride-rich plasma lipoprotein particle	GO_CellularComponent-EBI-UniProt-GOA-ACAP-ARAP_25.05.2022_00h00	2.8573e-06	0.000142865	3.36294e-05	0.000235406	[4, 5]	Group10	17.3913	4	[APOA1, APOB, APOH, APOM]
GO:0042627	chylomicron	GO_CellularComponent-EBI-UniProt-GOA-ACAP-ARAP_25.05.2022_00h00	4.36519e-05	0.00187703	3.36294e-05	0.000235406	[4, 5]	Group10	18.75	3	[APOA1, APOB, APOH]
GO:0070542	response to fatty acid	GO_BiologicalProcess-EBI-UniProt-GOA-ACAP-ARAP_25.05.2022_00h00	0.00359806	0.0107942	3.36294e-05	0.000235406	[4, 5]	Group10	4.28571	3	[CPS1, DGAT2, PCSK1]
GO:0034369	plasma lipoprotein particle remodeling	GO_BiologicalProcess-EBI-UniProt-GOA-ACAP-ARAP_25.05.2022_00h00	0.000480382	0.0139311	3.36294e-05	0.000235406	[3, 4, 7]	Group10	8.57143	3	[APOA1, APOB, APOM]
GO:0034377	plasma lipoprotein particle assembly	GO_BiologicalProcess-EBI-UniProt-GOA-ACAP-ARAP_25.05.2022_00h00	0.000245833	0.00909582	3.36294e-05	0.000235406	[3, 4, 7]	Group10	10.7143	3	[APOA1, APOB, APOM]
GO:0034367	protein-containing complex remodeling	GO_BiologicalProcess-EBI-UniProt-GOA-ACAP-ARAP_25.05.2022_00h00	0.000566698	0.0153008	3.36294e-05	0.000235406	[5]	Group10	8.10811	3	[APOA1, APOB, APOM]
GO:0071825	protein-lipid complex subunit organization	GO_BiologicalProcess-EBI-UniProt-GOA-ACAP-ARAP_25.05.2022_00h00	0.00162441	0.0259905	3.36294e-05	0.000235406	[5]	Group10	5.66038	3	[APOA1, APOB, APOM]
GO:0016126	sterol biosynthetic process	GO_BiologicalProcess-EBI-UniProt-GOA-ACAP-ARAP_25.05.2022_00h00	0.00331489	0.0132596	3.36294e-05	0.000235406	[5, 6]	Group10	4.41176	3	[APOA1, APOB, MSMO1]
GO:0034361	very-low-density lipoprotein particle	GO_CellularComponent-EBI-UniProt-GOA-ACAP-ARAP_25.05.2022_00h00	2.8573e-06	0.000142865	3.36294e-05	0.000235406	[5, 6]	Group10	17.3913	4	[APOA1, APOB, APOH, APOM]
GO:0046461	neutral lipid catabolic process	GO_BiologicalProcess-EBI-UniProt-GOA-ACAP-ARAP_25.05.2022_00h00	0.00100911	0.0201822	3.36294e-05	0.000235406	[5, 6]	Group10	6.66667	3	[APOA1, APOB, CPS1]
GO:0046503	glycerolipid catabolic process	GO_BiologicalProcess-EBI-UniProt-GOA-ACAP-ARAP_25.05.2022_00h00	0.00420768	0.00841536	3.36294e-05	0.000235406	[5, 6]	Group10	4.05405	3	[APOA1, APOB, CPS1]
GO:0090181	regulation of cholesterol metabolic process	GO_BiologicalProcess-EBI-UniProt-GOA-ACAP-ARAP_25.05.2022_00h00	0.000566698	0.0153008	3.36294e-05	0.000235406	[4, 5, 6, 7]	Group10	8.10811	3	[APOA1, APOB, DGAT2]
GO:1902653	secondary alcohol biosynthetic process	GO_BiologicalProcess-EBI-UniProt-GOA-ACAP-ARAP_25.05.2022_00h00	0.00243353	0.0194682	3.36294e-05	0.000235406	[5, 6]	Group10	4.91803	3	[APOA1, APOB, MSMO1]
GO:0034368	protein-lipid complex remodeling	GO_BiologicalProcess-EBI-UniProt-GOA-ACAP-ARAP_25.05.2022_00h00	0.000480382	0.0139311	3.36294e-05	0.000235406	[6]	Group10	8.57143	3	[APOA1, APOB, APOM]
GO:0055092	sterol homeostasis	GO_BiologicalProcess-EBI-UniProt-GOA-ACAP-ARAP_25.05.2022_00h00	0.000840362	0.018488	3.36294e-05	0.000235406	[6]	Group10	4.16667	4	[APOA1, APOB, APOM, DGAT2]
GO:0065005	protein-lipid complex assembly	GO_BiologicalProcess-EBI-UniProt-GOA-ACAP-ARAP_25.05.2022_00h00	0.00033412	0.0116942	3.36294e-05	0.000235406	[6]	Group10	9.67742	3	[APOA1, APOB, APOM]
GO:0006641	triglyceride metabolic process	GO_BiologicalProcess-EBI-UniProt-GOA-ACAP-ARAP_25.05.2022_00h00	0.000133572	0.00520933	3.36294e-05	0.000235406	[6, 7]	Group10	4.46429	5	[APOA1, APOB, APOH, CPS1, DGAT2]
GO:0006695	cholesterol biosynthetic process	GO_BiologicalProcess-EBI-UniProt-GOA-ACAP-ARAP_25.05.2022_00h00	0.00243353	0.0194682	3.36294e-05	0.000235406	[6, 7]	Group10	4.91803	3	[APOA1, APOB, MSMO1]
GO:0046464	acylglycerol catabolic process	GO_BiologicalProcess-EBI-UniProt-GOA-ACAP-ARAP_25.05.2022_00h00	0.00100911	0.0201822	3.36294e-05	0.000235406	[6, 7]	Group10	6.66667	3	[APOA1, APOB, CPS1]
GO:0042632	cholesterol homeostasis	GO_BiologicalProcess-EBI-UniProt-GOA-ACAP-ARAP_25.05.2022_00h00	0.000808025	0.0193926	3.36294e-05	0.000235406	[7]	Group10	4.21053	4	[APOA1, APOB, APOM, DGAT2]
GO:0019433	triglyceride catabolic process	GO_BiologicalProcess-EBI-UniProt-GOA-ACAP-ARAP_25.05.2022_00h00	0.000402994	0.0128958	3.36294e-05	0.000235406	[7, 8]	Group10	9.09091	3	[APOA1, APOB, CPS1]
GO:0033344	cholesterol efflux	GO_BiologicalProcess-EBI-UniProt-GOA-ACAP-ARAP_25.05.2022_00h00	0.00210618	0.023168	3.36294e-05	0.000235406	[7, 8]	Group10	5.17241	3	[APOA1, APOB, APOM]

## Sheet: Analysis details
Selection Citeria:
Statistical Test Used = Enrichment/Depletion (Two-sided hypergeometric test)
Correction Method Used = Bonferroni step down
Min GO Level = 3
Max GO Level = 8
Cluster #1
Sample File Name = File selection:
Number of Genes = 3
Min Percentage = 4.0
GO Fusion = false
GO Group = true
Kappa Score Threshold = 0.4
Over View Term = SmallestPValue
Group By Kappa Statistics = true
Initial Group Size = 1
Sharing Group Percentage = 50.0
ClueGO Log:
### All results were created with ClueGO v2.5.9 ###
Organism analyzed: Homo Sapiens [9606]
Identifier types used: [SymbolID]
Evidence codes used: [All]
#Genes in WikiPathways_23.02.2022 : 7783
#Genes in GO_ImmuneSystemProcess-EBI-UniProt-GOA-ACAP-ARAP_25.05.2022_00h00 : 3044
#Genes in REACTOME_Pathways_25.05.2022 : 10882
#Genes in REACTOME_Reactions_25.05.2022 : 10882
#Genes in GO_MolecularFunction-EBI-UniProt-GOA-ACAP-ARAP_25.05.2022_00h00 : 18417
#Genes in GO_CellularComponent-EBI-UniProt-GOA-ACAP-ARAP_25.05.2022_00h00 : 19121
#Genes in GO_BiologicalProcess-EBI-UniProt-GOA-ACAP-ARAP_25.05.2022_00h00 : 18085
#All unique genes in selected ontologies: 20319 (reference set for hypergeometric test)
#Genes from Cluster#1: unique uploaded ids 100 -> corresponding genes 98, with 2 (2,0%) missing -> 98 recognized by ClueGO.
-> To improve the % of found genes, verify gene identifiers, download new available ClueGO conversion files or add/request additional files.
#Genes with functional annotations in all selected Ontologies from Cluster#1: 89 (90,82%) -> 9 (9,18%) are not functionally annotated in any selected Ontology!
-> To improve the % of annotated genes, chose additional ontologies.
#Genes from all Clusters associated to 79 representative Terms and Pathways (after applying general selection criteria): 45 (45,92%)
KappaScore Grouping:
Iteration: 0 with 15 groups
Iteration: 1 with 12 groups
Iteration: 2 with 11 groups
Final KappaScore groups = 11
# Terms not grouped = 0
# Merge redundant groups with >50.0% overlap
Final group size after merging: 11
#GO All Terms Specific for Cluster #1: 79
#GO Terms: 79
#GO Term Connections: 306
List of missing Genes -> make sure the ids exists or are written propperly -> if yes make sure you have their annotation in ClueGO!
Cluster #1
Gene IDs not found (no annotation or wrong ids) in Cluster#1:
LOC400043
MGC24103
