# Supplementary material for: A System Biology Approach Reveals New Targets for Human Thyroid Gland Toxicity in Embryos and Adult Individuals
Source: Metabolites. 2024 Apr 16;14(4):226. doi: 10.3390/metabo14040226 (PMC11052307; doi:10.3390/metabo14040226)
Supplement: Supplementary file 1 [file metabolites-14-00226-s001.zip › metabolites-2942682-SI/Suppl 4_FuncEnrich_UP AT_R1.xls]

## Sheet: ClueGO Results
ID	Term	Ontology Source	Term PValue	Term PValue Corrected with Bonferroni step down	Group PValue	Group PValue Corrected with Bonferroni step down	GOLevels	GOGroups	% Associated Genes	Nr. Genes	Associated Genes Found
GO:0002347	response to tumor cell	GO_BiologicalProcess-EBI-UniProt-GOA-ACAP-ARAP_25.05.2022_00h00	0.00106671	0.0106671	0.00106671	0.00746694	[3]	Group0	6.25	3	[IGFBPL1, NRG1, RBMS3]
GO:0004869	cysteine-type endopeptidase inhibitor activity	GO_BiologicalProcess-EBI-UniProt-GOA-ACAP-ARAP_25.05.2022_00h00	0.00223638	0.0134183	0.00223638	0.00670915	[8, 9, 10, 11]	Group1	4.83871	3	[CST6, NRG1, PTTG1]
GO:0048663	neuron fate commitment	GO_BiologicalProcess-EBI-UniProt-GOA-ACAP-ARAP_25.05.2022_00h00	0.0029106	0.00873181	0.0029106	0.00582121	[4, 5, 7, 8, 9]	Group2	4.41176	3	[DMRT3, NRG1, PRRX1]
WP:5053	Development of ureteric collection system	WikiPathways_23.02.2022	0.0020357	0.0142499	0.0020357	0.0101785	[-1]	Group3	5	3	[ANOS1, BMP2, FRAS1]
GO:0032922	circadian regulation of gene expression	GO_BiologicalProcess-EBI-UniProt-GOA-ACAP-ARAP_25.05.2022_00h00	0.00355845	0.00355845	0.00355845	0.00355845	[2, 3, 5, 6]	Group4	4.10959	3	[BHLHE41, EGR1, ID3]
GO:0046579	positive regulation of Ras protein signal transduction	GO_BiologicalProcess-EBI-UniProt-GOA-ACAP-ARAP_25.05.2022_00h00	0.00355845	0.00355845	0.00355845	0.00355845	[6, 7, 8, 9]	Group5	4.10959	3	[DGKI, NRG1, PRAG1]
GO:0090303	positive regulation of wound healing	GO_BiologicalProcess-EBI-UniProt-GOA-ACAP-ARAP_25.05.2022_00h00	0.00244894	0.0122447	0.00217111	0.00868445	[4, 5, 6, 7]	Group6	4.6875	3	[CD36, NRG1, SMOC2]
GO:0035924	cellular response to vascular endothelial growth factor stimulus	GO_BiologicalProcess-EBI-UniProt-GOA-ACAP-ARAP_25.05.2022_00h00	0.00316015	0.00632029	0.00217111	0.00868445	[6]	Group6	4.28571	3	[MT1G, NRG1, SMOC2]
GO:0120178	steroid hormone biosynthetic process	GO_BiologicalProcess-EBI-UniProt-GOA-ACAP-ARAP_25.05.2022_00h00	0.000826699	0.00909369	0.00134153	0.00804919	[4, 6]	Group7	6.81818	3	[BMP2, EGR1, HSD17B6]
GO:2000630	positive regulation of miRNA metabolic process	GO_BiologicalProcess-EBI-UniProt-GOA-ACAP-ARAP_25.05.2022_00h00	0.0015843	0.0126744	0.00134153	0.00804919	[5, 6, 7, 8, 9, 10]	Group7	5.45455	3	[ATOH8, BMP2, EGR1]
GO:0061614	miRNA transcription	GO_BiologicalProcess-EBI-UniProt-GOA-ACAP-ARAP_25.05.2022_00h00	0.00279055	0.0111622	0.00134153	0.00804919	[7, 8, 9, 10]	Group7	4.47761	3	[ATOH8, BMP2, EGR1]
GO:1902893	regulation of miRNA transcription	GO_BiologicalProcess-EBI-UniProt-GOA-ACAP-ARAP_25.05.2022_00h00	0.00279055	0.0111622	0.00134153	0.00804919	[6, 7, 8, 9, 10, 11]	Group7	4.47761	3	[ATOH8, BMP2, EGR1]
GO:1902895	positive regulation of miRNA transcription	GO_BiologicalProcess-EBI-UniProt-GOA-ACAP-ARAP_25.05.2022_00h00	0.00113286	0.0101957	0.00134153	0.00804919	[6, 7, 8, 9, 10, 11, 12]	Group7	6.12245	3	[ATOH8, BMP2, EGR1]
R-HSA:5660526	Response to metal ions	REACTOME_Pathways_25.05.2022	2.76486e-07	7.18865e-06	0.000360209	0.00288167	[-1]	Group8	28.5714	4	[MT1F, MT1G, MT1H, MT1X]
R-HSA:5661231	Metallothioneins bind metals	REACTOME_Pathways_25.05.2022	9.20266e-08	2.48472e-06	0.000360209	0.00288167	[-1]	Group8	36.3636	4	[MT1F, MT1G, MT1H, MT1X]
WP:3286	Copper homeostasis	WikiPathways_23.02.2022	7.68999e-05	0.0010766	0.000360209	0.00288167	[-1]	Group8	7.40741	4	[MT1F, MT1G, MT1H, MT1X]
WP:3529	Zinc homeostasis	WikiPathways_23.02.2022	1.69523e-05	0.000322095	0.000360209	0.00288167	[-1]	Group8	10.8108	4	[MT1F, MT1G, MT1H, MT1X]
GO:0098754	detoxification	GO_BiologicalProcess-EBI-UniProt-GOA-ACAP-ARAP_25.05.2022_00h00	4.85404e-06	0.000101935	0.000360209	0.00288167	[1, 4]	Group8	4.375	7	[CD36, CLIC2, GPX8, MT1F, MT1G, MT1H, MT1X]
GO:0061687	detoxification of inorganic compound	GO_BiologicalProcess-EBI-UniProt-GOA-ACAP-ARAP_25.05.2022_00h00	1.6166e-06	3.71818e-05	0.000360209	0.00288167	[2, 5]	Group8	19.0476	4	[MT1F, MT1G, MT1H, MT1X]
GO:0097501	stress response to metal ion	GO_BiologicalProcess-EBI-UniProt-GOA-ACAP-ARAP_25.05.2022_00h00	1.31286e-06	3.15086e-05	0.000360209	0.00288167	[3, 5]	Group8	20	4	[MT1F, MT1G, MT1H, MT1X]
GO:0010043	response to zinc ion	GO_BiologicalProcess-EBI-UniProt-GOA-ACAP-ARAP_25.05.2022_00h00	0.000124102	0.00161333	0.000360209	0.00288167	[5]	Group8	6.55738	4	[MT1F, MT1G, MT1H, MT1X]
GO:0046686	response to cadmium ion	GO_BiologicalProcess-EBI-UniProt-GOA-ACAP-ARAP_25.05.2022_00h00	0.000223842	0.0026861	0.000360209	0.00288167	[5]	Group8	5.6338	4	[MT1F, MT1G, MT1H, MT1X]
GO:0046688	response to copper ion	GO_BiologicalProcess-EBI-UniProt-GOA-ACAP-ARAP_25.05.2022_00h00	3.40764e-05	0.000511146	0.000360209	0.00288167	[5]	Group8	9.09091	4	[MT1F, MT1G, MT1H, MT1X]
GO:1990169	stress response to copper ion	GO_BiologicalProcess-EBI-UniProt-GOA-ACAP-ARAP_25.05.2022_00h00	4.99504e-07	1.24876e-05	0.000360209	0.00288167	[4, 6]	Group8	25	4	[MT1F, MT1G, MT1H, MT1X]
GO:0010273	detoxification of copper ion	GO_BiologicalProcess-EBI-UniProt-GOA-ACAP-ARAP_25.05.2022_00h00	4.99504e-07	1.24876e-05	0.000360209	0.00288167	[3, 5, 6, 7]	Group8	25	4	[MT1F, MT1G, MT1H, MT1X]
GO:0071276	cellular response to cadmium ion	GO_BiologicalProcess-EBI-UniProt-GOA-ACAP-ARAP_25.05.2022_00h00	2.0978e-05	0.000377605	0.000360209	0.00288167	[6]	Group8	10.2564	4	[MT1F, MT1G, MT1H, MT1X]
GO:0071280	cellular response to copper ion	GO_BiologicalProcess-EBI-UniProt-GOA-ACAP-ARAP_25.05.2022_00h00	6.25377e-06	0.000125075	0.000360209	0.00288167	[6]	Group8	13.7931	4	[MT1F, MT1G, MT1H, MT1X]
GO:0071294	cellular response to zinc ion	GO_BiologicalProcess-EBI-UniProt-GOA-ACAP-ARAP_25.05.2022_00h00	4.65057e-06	0.000102313	0.000360209	0.00288167	[6]	Group8	14.8148	4	[MT1F, MT1G, MT1H, MT1X]
GO:0006882	cellular zinc ion homeostasis	GO_BiologicalProcess-EBI-UniProt-GOA-ACAP-ARAP_25.05.2022_00h00	2.32348e-05	0.000394992	0.000360209	0.00288167	[7, 8, 9, 10]	Group8	10	4	[MT1F, MT1G, MT1H, MT1X]
GO:0055069	zinc ion homeostasis	GO_BiologicalProcess-EBI-UniProt-GOA-ACAP-ARAP_25.05.2022_00h00	2.82762e-05	0.00045242	0.000360209	0.00288167	[8, 9]	Group8	9.52381	4	[MT1F, MT1G, MT1H, MT1X]

## Sheet: Analysis details
Selection Citeria:
Statistical Test Used = Enrichment/Depletion (Two-sided hypergeometric test)
Correction Method Used = Bonferroni step down
Min GO Level = 3
Max GO Level = 8
Cluster #1
Sample File Name = File selection:
Number of Genes = 3
Min Percentage = 4.0
GO Fusion = false
GO Group = true
Kappa Score Threshold = 0.4
Over View Term = SmallestPValue
Group By Kappa Statistics = true
Initial Group Size = 1
Sharing Group Percentage = 50.0
ClueGO Log:
### All results were created with ClueGO v2.5.9 ###
Organism analyzed: Homo Sapiens [9606]
Identifier types used: [SymbolID]
Evidence codes used: [All]
#Genes in WikiPathways_23.02.2022 : 7783
#Genes in GO_ImmuneSystemProcess-EBI-UniProt-GOA-ACAP-ARAP_25.05.2022_00h00 : 3044
#Genes in REACTOME_Pathways_25.05.2022 : 10882
#Genes in REACTOME_Reactions_25.05.2022 : 10882
#Genes in GO_MolecularFunction-EBI-UniProt-GOA-ACAP-ARAP_25.05.2022_00h00 : 18417
#Genes in GO_CellularComponent-EBI-UniProt-GOA-ACAP-ARAP_25.05.2022_00h00 : 19121
#Genes in GO_BiologicalProcess-EBI-UniProt-GOA-ACAP-ARAP_25.05.2022_00h00 : 18085
#All unique genes in selected ontologies: 20319 (reference set for hypergeometric test)
#Genes from Cluster#1: unique uploaded ids 100 -> corresponding genes 98, with 2 (2,0%) missing -> 98 recognized by ClueGO.
-> To improve the % of found genes, verify gene identifiers, download new available ClueGO conversion files or add/request additional files.
#Genes with functional annotations in all selected Ontologies from Cluster#1: 85 (86,73%) -> 13 (13,27%) are not functionally annotated in any selected Ontology!
-> To improve the % of annotated genes, chose additional ontologies.
#Genes from all Clusters associated to 30 representative Terms and Pathways (after applying general selection criteria): 25 (25,51%)
KappaScore Grouping:
Iteration: 0 with 9 groups
Final KappaScore groups = 9
# Terms not grouped = 0
# Merge redundant groups with >50.0% overlap
Final group size after merging: 9
#GO All Terms Specific for Cluster #1: 30
#GO Terms: 30
#GO Term Connections: 80
List of missing Genes -> make sure the ids exists or are written propperly -> if yes make sure you have their annotation in ClueGO!
Cluster #1
Gene IDs not found (no annotation or wrong ids) in Cluster#1:
LOC100128727
LOC101929480
