# Supplementary material for: A System Biology Approach Reveals New Targets for Human Thyroid Gland Toxicity in Embryos and Adult Individuals
Source: Metabolites. 2024 Apr 16;14(4):226. doi: 10.3390/metabo14040226 (PMC11052307; doi:10.3390/metabo14040226)
Supplement: Supplementary file 1 [file metabolites-14-00226-s001.zip › metabolites-2942682-SI/Suppl 5_FuncEnrich_Down AT_R1.xls]

## Sheet: ClueGO Results
ID	Term	Ontology Source	Term PValue	Term PValue Corrected with Bonferroni step down	Group PValue	Group PValue Corrected with Bonferroni step down	GOLevels	GOGroups	% Associated Genes	Nr. Genes	Associated Genes Found
GO:0021762	substantia nigra development	GO_BiologicalProcess-EBI-UniProt-GOA-ACAP-ARAP_25.05.2022_00h00	0.00224429	0.0201986	0.00224429	0.0112214	[4, 6, 7, 8, 9]	Group00	5.45455	3	[MBP, NDRG2, PADI2]
GO:0032570	response to progesterone	GO_BiologicalProcess-EBI-UniProt-GOA-ACAP-ARAP_25.05.2022_00h00	0.00102656	0.0153984	0.00102656	0.00718593	[5, 6]	Group01	7.14286	3	[ABHD2, MBP, TYMS]
GO:0045171	intercellular bridge	GO_CellularComponent-EBI-UniProt-GOA-ACAP-ARAP_25.05.2022_00h00	0.00129734	0.015568	0.00129734	0.00778402	[2, 3]	Group02	4	4	[FAM83D, GSTM4, OLFM4, TPX2]
GO:1902808	positive regulation of cell cycle G1/S phase transition	GO_BiologicalProcess-EBI-UniProt-GOA-ACAP-ARAP_25.05.2022_00h00	0.0027434	0.0192038	0.0027434	0.0109736	[5, 6, 7, 8]	Group03	5.08475	3	[CYP1A1, FAM83D, RRM2]
GO:1990266	neutrophil migration	GO_BiologicalProcess-EBI-UniProt-GOA-ACAP-ARAP_25.05.2022_00h00	5.57211e-05	0.00167163	5.57211e-05	0.00050149	[5, 7]	Group04	4.25532	6	[C5AR1, CXCL1, CXCL6, GP2, OLFM4, S100A12]
R-HSA:168928	DDX58/IFIH1-mediated induction of interferon-alpha/beta	REACTOME_Pathways_25.05.2022	0.000617336	0.0117294	0.000617336	0.00493869	[-1]	Group05	4.87805	4	[MAVS, RNF125, S100A12, S100B]
R-HSA:933542	TRAF6 mediated NF-kB activation	REACTOME_Pathways_25.05.2022	0.000217979	0.00588543	0.000617336	0.00493869	[-1]	Group05	12	3	[MAVS, S100A12, S100B]
GO:0034113	heterotypic cell-cell adhesion	GO_BiologicalProcess-EBI-UniProt-GOA-ACAP-ARAP_25.05.2022_00h00	0.00361168	0.0144467	0.00361168	0.010835	[4]	Group06	4.61538	3	[CEACAM6, MBP, WNK1]
GO:0034114	regulation of heterotypic cell-cell adhesion	GO_BiologicalProcess-EBI-UniProt-GOA-ACAP-ARAP_25.05.2022_00h00	0.00027532	0.00715833	0.00361168	0.010835	[5, 6]	Group06	11.1111	3	[CEACAM6, MBP, WNK1]
GO:0042572	retinol metabolic process	GO_BiologicalProcess-EBI-UniProt-GOA-ACAP-ARAP_25.05.2022_00h00	0.000198661	0.0055625	0.00129734	0.00778402	[4, 5, 6, 8, 9]	Group07	6.55738	4	[AKR1B10, CEL, CYP1A1, SDR16C5]
GO:0001523	retinoid metabolic process	GO_BiologicalProcess-EBI-UniProt-GOA-ACAP-ARAP_25.05.2022_00h00	0.00129734	0.015568	0.00129734	0.00778402	[7, 8]	Group07	4	4	[AKR1B10, CEL, CYP1A1, SDR16C5]
R-HSA:6798745	Exocytosis of tertiary granule lumen proteins	REACTOME_Reactions_25.05.2022	6.1156e-06	0.00020793	5.53233e-06	5.53233e-05	[-1]	Group08	9.09091	5	[CDA, CXCL1, LRG1, OLFM4, PRSS3]
R-HSA:6798749	Exocytosis of specific granule lumen proteins	REACTOME_Reactions_25.05.2022	0.000198661	0.0055625	5.53233e-06	5.53233e-05	[-1]	Group08	6.55738	4	[CXCL1, LCN2, LRG1, OLFM4]
GO:0035580	specific granule lumen	GO_CellularComponent-EBI-UniProt-GOA-ACAP-ARAP_25.05.2022_00h00	0.000337905	0.00743391	5.53233e-06	5.53233e-05	[5, 6, 7, 8, 9, 10]	Group08	5.71429	4	[CXCL1, LCN2, LRG1, OLFM4]
GO:1904724	tertiary granule lumen	GO_CellularComponent-EBI-UniProt-GOA-ACAP-ARAP_25.05.2022_00h00	1.19936e-05	0.00039579	5.53233e-06	5.53233e-05	[5, 7, 8, 10]	Group08	7.93651	5	[CDA, CXCL1, LRG1, OLFM4, PRSS3]
R-HSA:166658	Complement cascade	REACTOME_Pathways_25.05.2022	0.00261278	0.0209022	0.0184517	0.0184517	[-1]	Group09	5.17241	3	[C1QA, C1QC, C5AR1]
R-HSA:977606	Regulation of Complement cascade	REACTOME_Pathways_25.05.2022	0.00142545	0.0156799	0.0184517	0.0184517	[-1]	Group09	6.38298	3	[C1QA, C1QC, C5AR1]
WP:3941	Oxidative damage response	WikiPathways_23.02.2022	0.000956495	0.0153039	0.0184517	0.0184517	[-1]	Group09	7.31707	3	[C1QA, C1QC, C5AR1]
WP:558	Complement and coagulation cascades	WikiPathways_23.02.2022	0.0027434	0.0192038	0.0184517	0.0184517	[-1]	Group09	5.08475	3	[C1QA, C1QC, C5AR1]
R-HSA:6798751	Exocytosis of azurophil granule lumen proteins	REACTOME_Reactions_25.05.2022	0.000840362	0.0151265	3.46137e-06	3.80751e-05	[-1]	Group10	4.49438	4	[DEFA1, DEFA1B, PADI2, PRSS2]
GO:0048247	lymphocyte chemotaxis	GO_BiologicalProcess-EBI-UniProt-GOA-ACAP-ARAP_25.05.2022_00h00	0.00410184	0.0123055	3.46137e-06	3.80751e-05	[4, 5, 6, 7]	Group10	4.41176	3	[DEFA1, PADI2, WNK1]
GO:0030518	intracellular steroid hormone receptor signaling pathway	GO_BiologicalProcess-EBI-UniProt-GOA-ACAP-ARAP_25.05.2022_00h00	0.000294986	0.00737465	3.46137e-06	3.80751e-05	[4, 5, 6, 7, 8]	Group10	4.06504	5	[DEFA1, DEFA3, PADI2, SFRP1, TCF21]
GO:0070098	chemokine-mediated signaling pathway	GO_BiologicalProcess-EBI-UniProt-GOA-ACAP-ARAP_25.05.2022_00h00	0.000951385	0.0161735	3.46137e-06	3.80751e-05	[5, 6, 7]	Group10	4.34783	4	[CXCL1, CXCL6, PADI2, WNK1]
GO:0030520	intracellular estrogen receptor signaling pathway	GO_BiologicalProcess-EBI-UniProt-GOA-ACAP-ARAP_25.05.2022_00h00	0.00301657	0.0180994	3.46137e-06	3.80751e-05	[5, 6, 7, 8, 9]	Group10	4.91803	3	[DEFA1, DEFA3, PADI2]
R-HSA:15869	Metabolism of nucleotides	REACTOME_Pathways_25.05.2022	0.00124992	0.016249	0.00600763	0.0120153	[-1]	Group11	4.0404	4	[CDA, GDA, RRM2, TYMS]
WP:1601	Fluoropyrimidine activity	WikiPathways_23.02.2022	0.000549925	0.0109985	0.00600763	0.0120153	[-1]	Group11	8.82353	3	[CDA, RRM2, TYMS]
GO:0019692	deoxyribose phosphate metabolic process	GO_BiologicalProcess-EBI-UniProt-GOA-ACAP-ARAP_25.05.2022_00h00	0.0015153	0.015153	0.00600763	0.0120153	[4, 5]	Group11	6.25	3	[GDA, RRM2, TYMS]
GO:0009112	nucleobase metabolic process	GO_BiologicalProcess-EBI-UniProt-GOA-ACAP-ARAP_25.05.2022_00h00	0.0015153	0.015153	0.00600763	0.0120153	[4, 5, 6]	Group11	6.25	3	[CDA, GDA, TYMS]
GO:0009262	deoxyribonucleotide metabolic process	GO_BiologicalProcess-EBI-UniProt-GOA-ACAP-ARAP_25.05.2022_00h00	0.0015153	0.015153	0.00600763	0.0120153	[4, 6, 7, 8]	Group11	6.25	3	[GDA, RRM2, TYMS]
GO:0009394	2'-deoxyribonucleotide metabolic process	GO_BiologicalProcess-EBI-UniProt-GOA-ACAP-ARAP_25.05.2022_00h00	0.00142545	0.0156799	0.00600763	0.0120153	[5, 6, 7, 8, 9]	Group11	6.38298	3	[GDA, RRM2, TYMS]
WP:5039	SARS-CoV-2 innate immunity evasion and cell-specific immune response	WikiPathways_23.02.2022	0.00410184	0.0123055	1.19612e-07	1.43535e-06	[-1]	Group12	4.41176	3	[CXCL1, CXCL6, MAVS]
GO:0019730	antimicrobial humoral response	GO_BiologicalProcess-EBI-UniProt-GOA-ACAP-ARAP_25.05.2022_00h00	1.34551e-08	5.65114e-07	1.19612e-07	1.43535e-06	[4, 5, 6]	Group12	6.76692	9	[CXCL1, CXCL6, DEFA1, DEFA3, DEFB1, LGALS4, PRSS2, PRSS3, S100A12]
GO:0042379	chemokine receptor binding	GO_MolecularFunction-EBI-UniProt-GOA-ACAP-ARAP_25.05.2022_00h00	0.0050049	0.0100098	1.19612e-07	1.43535e-06	[5]	Group12	4.10959	3	[CXCL1, CXCL6, DEFB1]
GO:0048247	lymphocyte chemotaxis	GO_BiologicalProcess-EBI-UniProt-GOA-ACAP-ARAP_25.05.2022_00h00	0.00410184	0.0123055	1.19612e-07	1.43535e-06	[4, 5, 6, 7]	Group12	4.41176	3	[DEFA1, PADI2, WNK1]
GO:0050829	defense response to Gram-negative bacterium	GO_BiologicalProcess-EBI-UniProt-GOA-ACAP-ARAP_25.05.2022_00h00	0.00120373	0.0168523	1.19612e-07	1.43535e-06	[5, 6, 7]	Group12	4.08163	4	[CXCL6, DEFA1, DEFA3, DEFB1]
GO:0061844	antimicrobial humoral immune response mediated by antimicrobial peptide	GO_BiologicalProcess-EBI-UniProt-GOA-ACAP-ARAP_25.05.2022_00h00	1.66858e-07	6.50746e-06	1.19612e-07	1.43535e-06	[5, 6, 7]	Group12	8.13953	7	[CXCL1, CXCL6, DEFA1, DEFA3, DEFB1, LGALS4, S100A12]
GO:0070098	chemokine-mediated signaling pathway	GO_BiologicalProcess-EBI-UniProt-GOA-ACAP-ARAP_25.05.2022_00h00	0.000951385	0.0161735	1.19612e-07	1.43535e-06	[5, 6, 7]	Group12	4.34783	4	[CXCL1, CXCL6, PADI2, WNK1]
R-HSA:1461971	Alpha-defensin dimers adsorb onto microbial membrane anionic phospholipids	REACTOME_Reactions_25.05.2022	2.02316e-06	7.28337e-05	1.52645e-13	1.98439e-12	[-1]	Group13	50	3	[DEFA1, DEFA1B, DEFA3]
R-HSA:1461973	Defensins	REACTOME_Pathways_25.05.2022	1.27595e-07	5.10381e-06	1.52645e-13	1.98439e-12	[-1]	Group13	12	6	[DEFA1, DEFA1B, DEFA3, DEFB1, PRSS2, PRSS3]
R-HSA:1461982	Alpha-defensin dimers multimerize to form a pore complex	REACTOME_Reactions_25.05.2022	2.02316e-06	7.28337e-05	1.52645e-13	1.98439e-12	[-1]	Group13	50	3	[DEFA1, DEFA1B, DEFA3]
R-HSA:1462003	HNP1-4 are stored in primary neutrophil granules	REACTOME_Reactions_25.05.2022	4.07424e-07	1.54821e-05	1.52645e-13	1.98439e-12	[-1]	Group13	75	3	[DEFA1, DEFA1B, DEFA3]
R-HSA:1462014	Alpha-defensins form biologically active dimers	REACTOME_Reactions_25.05.2022	2.02316e-06	7.28337e-05	1.52645e-13	1.98439e-12	[-1]	Group13	50	3	[DEFA1, DEFA1B, DEFA3]
R-HSA:1462023	Pre-pro-defensins are cleaved to remove the signal peptide	REACTOME_Reactions_25.05.2022	4.56349e-05	0.00141468	1.52645e-13	1.98439e-12	[-1]	Group13	9.52381	4	[DEFA1, DEFA1B, DEFA3, DEFB1]
R-HSA:1462039	Pro-HNP1-4 are cleaved to biologically active defensin	REACTOME_Reactions_25.05.2022	4.07424e-07	1.54821e-05	1.52645e-13	1.98439e-12	[-1]	Group13	75	3	[DEFA1, DEFA1B, DEFA3]
R-HSA:1462041	HNP1-4 are released into phagocytic vacuoles	REACTOME_Reactions_25.05.2022	4.07424e-07	1.54821e-05	1.52645e-13	1.98439e-12	[-1]	Group13	75	3	[DEFA1, DEFA1B, DEFA3]
R-HSA:1462054	Alpha-defensins	REACTOME_Pathways_25.05.2022	5.24054e-10	2.30584e-08	1.52645e-13	1.98439e-12	[-1]	Group13	50	5	[DEFA1, DEFA1B, DEFA3, PRSS2, PRSS3]
R-HSA:1471314	HNP1-3 bind CD4	REACTOME_Reactions_25.05.2022	4.07424e-07	1.54821e-05	1.52645e-13	1.98439e-12	[-1]	Group13	75	3	[DEFA1, DEFA1B, DEFA3]
R-HSA:1471354	HNP1-3 bind gp120	REACTOME_Reactions_25.05.2022	1.02207e-07	4.19048e-06	1.52645e-13	1.98439e-12	[-1]	Group13	100	3	[DEFA1, DEFA1B, DEFA3]
R-HSA:6798751	Exocytosis of azurophil granule lumen proteins	REACTOME_Reactions_25.05.2022	0.000840362	0.0151265	1.52645e-13	1.98439e-12	[-1]	Group13	4.49438	4	[DEFA1, DEFA1B, PADI2, PRSS2]
R-HSA:6803157	Antimicrobial peptides	REACTOME_Pathways_25.05.2022	6.72876e-10	2.89337e-08	1.52645e-13	1.98439e-12	[-1]	Group13	9.47368	9	[DEFA1, DEFA1B, DEFA3, DEFB1, ITLN1, LCN2, PLA2G2A, PRSS2, PRSS3]
GO:0031640	killing of cells of another organism	GO_BiologicalProcess-EBI-UniProt-GOA-ACAP-ARAP_25.05.2022_00h00	0.0015153	0.015153	1.52645e-13	1.98439e-12	[2, 3]	Group13	6.25	3	[DEFA1, DEFA3, S100A12]
GO:0002251	organ or tissue specific immune response	GO_BiologicalProcess-EBI-UniProt-GOA-ACAP-ARAP_25.05.2022_00h00	2.22943e-06	7.80301e-05	1.52645e-13	1.98439e-12	[3]	Group13	11.1111	5	[DEFA1, DEFA3, DEFB1, GP2, PIGR]
GO:0002385	mucosal immune response	GO_BiologicalProcess-EBI-UniProt-GOA-ACAP-ARAP_25.05.2022_00h00	1.38804e-06	5.13574e-05	1.52645e-13	1.98439e-12	[4]	Group13	12.1951	5	[DEFA1, DEFA3, DEFB1, GP2, PIGR]
GO:0009620	response to fungus	GO_BiologicalProcess-EBI-UniProt-GOA-ACAP-ARAP_25.05.2022_00h00	0.00539699	0.00539699	1.52645e-13	1.98439e-12	[3, 5]	Group13	4	3	[DEFA1, DEFA3, S100A12]
GO:0019730	antimicrobial humoral response	GO_BiologicalProcess-EBI-UniProt-GOA-ACAP-ARAP_25.05.2022_00h00	1.34551e-08	5.65114e-07	1.52645e-13	1.98439e-12	[4, 5, 6]	Group13	6.76692	9	[CXCL1, CXCL6, DEFA1, DEFA3, DEFB1, LGALS4, PRSS2, PRSS3, S100A12]
GO:0042379	chemokine receptor binding	GO_MolecularFunction-EBI-UniProt-GOA-ACAP-ARAP_25.05.2022_00h00	0.0050049	0.0100098	1.52645e-13	1.98439e-12	[5]	Group13	4.10959	3	[CXCL1, CXCL6, DEFB1]
GO:0050832	defense response to fungus	GO_BiologicalProcess-EBI-UniProt-GOA-ACAP-ARAP_25.05.2022_00h00	0.00315919	0.015796	1.52645e-13	1.98439e-12	[4, 5, 6]	Group13	4.83871	3	[DEFA1, DEFA3, S100A12]
GO:0002227	innate immune response in mucosa	GO_BiologicalProcess-EBI-UniProt-GOA-ACAP-ARAP_25.05.2022_00h00	0.00037825	0.00794326	1.52645e-13	1.98439e-12	[4, 5, 6, 7]	Group13	10	3	[DEFA1, DEFA3, DEFB1]
GO:0043401	steroid hormone mediated signaling pathway	GO_BiologicalProcess-EBI-UniProt-GOA-ACAP-ARAP_25.05.2022_00h00	6.51102e-05	0.0018882	1.52645e-13	1.98439e-12	[4, 5, 6, 7]	Group13	4.13793	6	[ABHD2, DEFA1, DEFA3, PADI2, SFRP1, TCF21]
GO:0048247	lymphocyte chemotaxis	GO_BiologicalProcess-EBI-UniProt-GOA-ACAP-ARAP_25.05.2022_00h00	0.00410184	0.0123055	1.52645e-13	1.98439e-12	[4, 5, 6, 7]	Group13	4.41176	3	[DEFA1, PADI2, WNK1]
GO:0019731	antibacterial humoral response	GO_BiologicalProcess-EBI-UniProt-GOA-ACAP-ARAP_25.05.2022_00h00	0.000302297	0.00725513	1.52645e-13	1.98439e-12	[5, 6, 7]	Group13	5.88235	4	[DEFA1, DEFA3, DEFB1, LGALS4]
GO:0030518	intracellular steroid hormone receptor signaling pathway	GO_BiologicalProcess-EBI-UniProt-GOA-ACAP-ARAP_25.05.2022_00h00	0.000294986	0.00737465	1.52645e-13	1.98439e-12	[4, 5, 6, 7, 8]	Group13	4.06504	5	[DEFA1, DEFA3, PADI2, SFRP1, TCF21]
GO:0050829	defense response to Gram-negative bacterium	GO_BiologicalProcess-EBI-UniProt-GOA-ACAP-ARAP_25.05.2022_00h00	0.00120373	0.0168523	1.52645e-13	1.98439e-12	[5, 6, 7]	Group13	4.08163	4	[CXCL6, DEFA1, DEFA3, DEFB1]
GO:0050830	defense response to Gram-positive bacterium	GO_BiologicalProcess-EBI-UniProt-GOA-ACAP-ARAP_25.05.2022_00h00	0.000306243	0.00704358	1.52645e-13	1.98439e-12	[5, 6, 7]	Group13	4.03226	5	[C5AR1, DEFA1, DEFA3, DEFB1, PLA2G2A]
GO:0061844	antimicrobial humoral immune response mediated by antimicrobial peptide	GO_BiologicalProcess-EBI-UniProt-GOA-ACAP-ARAP_25.05.2022_00h00	1.66858e-07	6.50746e-06	1.52645e-13	1.98439e-12	[5, 6, 7]	Group13	8.13953	7	[CXCL1, CXCL6, DEFA1, DEFA3, DEFB1, LGALS4, S100A12]
GO:0042582	azurophil granule	GO_CellularComponent-EBI-UniProt-GOA-ACAP-ARAP_25.05.2022_00h00	1.87938e-05	0.000601401	1.52645e-13	1.98439e-12	[4, 6, 7, 8, 9]	Group13	4.02299	7	[CEACAM6, DEFA1, DEFA3, OLFM4, PADI2, PIGR, PRSS2]
GO:0005766	primary lysosome	GO_CellularComponent-EBI-UniProt-GOA-ACAP-ARAP_25.05.2022_00h00	1.87938e-05	0.000601401	1.52645e-13	1.98439e-12	[6, 7, 8]	Group13	4.02299	7	[CEACAM6, DEFA1, DEFA3, OLFM4, PADI2, PIGR, PRSS2]
GO:0030520	intracellular estrogen receptor signaling pathway	GO_BiologicalProcess-EBI-UniProt-GOA-ACAP-ARAP_25.05.2022_00h00	0.00301657	0.0180994	1.52645e-13	1.98439e-12	[5, 6, 7, 8, 9]	Group13	4.91803	3	[DEFA1, DEFA3, PADI2]

## Sheet: Analysis details
Selection Citeria:
Statistical Test Used = Enrichment/Depletion (Two-sided hypergeometric test)
Correction Method Used = Bonferroni step down
Min GO Level = 3
Max GO Level = 8
Cluster #1
Sample File Name = File selection:
Number of Genes = 3
Min Percentage = 4.0
GO Fusion = false
GO Group = true
Kappa Score Threshold = 0.4
Over View Term = SmallestPValue
Group By Kappa Statistics = true
Initial Group Size = 1
Sharing Group Percentage = 50.0
ClueGO Log:
### All results were created with ClueGO v2.5.9 ###
Organism analyzed: Homo Sapiens [9606]
Identifier types used: [SymbolID]
Evidence codes used: [All]
#Genes in WikiPathways_23.02.2022 : 7783
#Genes in GO_ImmuneSystemProcess-EBI-UniProt-GOA-ACAP-ARAP_25.05.2022_00h00 : 3044
#Genes in REACTOME_Pathways_25.05.2022 : 10882
#Genes in REACTOME_Reactions_25.05.2022 : 10882
#Genes in GO_MolecularFunction-EBI-UniProt-GOA-ACAP-ARAP_25.05.2022_00h00 : 18417
#Genes in GO_CellularComponent-EBI-UniProt-GOA-ACAP-ARAP_25.05.2022_00h00 : 19121
#Genes in GO_BiologicalProcess-EBI-UniProt-GOA-ACAP-ARAP_25.05.2022_00h00 : 18085
#All unique genes in selected ontologies: 20319 (reference set for hypergeometric test)
#Genes from Cluster#1: unique uploaded ids 100 -> corresponding genes 100, with 0 (0,0%) missing -> All genes were recognized by ClueGO.
#Genes with functional annotations in all selected Ontologies from Cluster#1: 96 (96,0%) -> 4 (4,0%) are not functionally annotated in any selected Ontology!
-> To improve the % of annotated genes, chose additional ontologies.
#Genes from all Clusters associated to 58 representative Terms and Pathways (after applying general selection criteria): 42 (42,0%)
KappaScore Grouping:
Iteration: 0 with 24 groups
Iteration: 1 with 17 groups
Iteration: 2 with 14 groups
Final KappaScore groups = 14
# Terms not grouped = 0
# Merge redundant groups with >50.0% overlap
Final group size after merging: 14
#GO All Terms Specific for Cluster #1: 58
#GO Terms: 58
#GO Term Connections: 165
List of missing Genes -> make sure the ids exists or are written propperly -> if yes make sure you have their annotation in ClueGO!
Cluster #1
